# Supplementary material for: Genetic Background of Macular Telangiectasia Type 2
Source: Int J Mol Sci. 2025 Jan 15;26(2):684. doi: 10.3390/ijms26020684 (PMC11765629; doi:10.3390/ijms26020684)
Supplement: Supplementary file 1 [file ijms-26-00684-s001.zip]

Archive with 4 entries (4 files):
- 20241023_Table_S4.pdf
- 20241229_Table_S1.pdf
- 20241229_Table_S3.pdf
- 20250114_Table_S2.pdf
